# Supplementary material for: Genetic diversity and population structure of Polygonatum cyrtonema Hua in China using SSR markers
Source: PLoS One. 2023 Aug 31;18(8):e0290605. doi: 10.1371/journal.pone.0290605 (PMC10470896; doi:10.1371/journal.pone.0290605)
Supplement: S1 Data — (ZIP) [file pone.0290605.s002.zip]

Archive with 991 entries (980 files):
- ╨┬╜¿╬─╝■╝╨ (2)/
- ╨┬╜¿╬─╝■╝╨ (2)/╥2╬∩11/
- ╨┬╜¿╬─╝■╝╨ (2)/╥2╬∩11/1.fsa
- ╨┬╜¿╬─╝■╝╨ (2)/╥2╬∩11/10.fsa
- ╨┬╜¿╬─╝■╝╨ (2)/╥2╬∩11/11.fsa
- ╨┬╜¿╬─╝■╝╨ (2)/╥2╬∩11/12.fsa
- ╨┬╜¿╬─╝■╝╨ (2)/╥2╬∩11/13.fsa
- ╨┬╜¿╬─╝■╝╨ (2)/╥2╬∩11/14.fsa
- ╨┬╜¿╬─╝■╝╨ (2)/╥2╬∩11/15.fsa
- ╨┬╜¿╬─╝■╝╨ (2)/╥2╬∩11/16.fsa
- ╨┬╜¿╬─╝■╝╨ (2)/╥2╬∩11/17.fsa
- ╨┬╜¿╬─╝■╝╨ (2)/╥2╬∩11/18.fsa
- ╨┬╜¿╬─╝■╝╨ (2)/╥2╬∩11/19.fsa
- ╨┬╜¿╬─╝■╝╨ (2)/╥2╬∩11/2.fsa
- ╨┬╜¿╬─╝■╝╨ (2)/╥2╬∩11/20.fsa
- ╨┬╜¿╬─╝■╝╨ (2)/╥2╬∩11/21.fsa
- ╨┬╜¿╬─╝■╝╨ (2)/╥2╬∩11/22.fsa
- ╨┬╜¿╬─╝■╝╨ (2)/╥2╬∩11/23.fsa
- ╨┬╜¿╬─╝■╝╨ (2)/╥2╬∩11/24.fsa
- ╨┬╜¿╬─╝■╝╨ (2)/╥2╬∩11/25.fsa
- ╨┬╜¿╬─╝■╝╨ (2)/╥2╬∩11/26.fsa
- ╨┬╜¿╬─╝■╝╨ (2)/╥2╬∩11/27.fsa
- ╨┬╜¿╬─╝■╝╨ (2)/╥2╬∩11/28.fsa
- ╨┬╜¿╬─╝■╝╨ (2)/╥2╬∩11/29.fsa
- ╨┬╜¿╬─╝■╝╨ (2)/╥2╬∩11/3.fsa
- ╨┬╜¿╬─╝■╝╨ (2)/╥2╬∩11/30.fsa
- ╨┬╜¿╬─╝■╝╨ (2)/╥2╬∩11/31.fsa
- ╨┬╜¿╬─╝■╝╨ (2)/╥2╬∩11/32.fsa
- ╨┬╜¿╬─╝■╝╨ (2)/╥2╬∩11/33.fsa
- ╨┬╜¿╬─╝■╝╨ (2)/╥2╬∩11/34.fsa
- ╨┬╜¿╬─╝■╝╨ (2)/╥2╬∩11/35.fsa
- ╨┬╜¿╬─╝■╝╨ (2)/╥2╬∩11/36.fsa
- ╨┬╜¿╬─╝■╝╨ (2)/╥2╬∩11/37.fsa
- ╨┬╜¿╬─╝■╝╨ (2)/╥2╬∩11/38.fsa
- ╨┬╜¿╬─╝■╝╨ (2)/╥2╬∩11/39.fsa
- ╨┬╜¿╬─╝■╝╨ (2)/╥2╬∩11/4.fsa
- ╨┬╜¿╬─╝■╝╨ (2)/╥2╬∩11/40.fsa
- ╨┬╜¿╬─╝■╝╨ (2)/╥2╬∩11/41.fsa
- ╨┬╜¿╬─╝■╝╨ (2)/╥2╬∩11/42.fsa
- ╨┬╜¿╬─╝■╝╨ (2)/╥2╬∩11/43.fsa
- ╨┬╜¿╬─╝■╝╨ (2)/╥2╬∩11/44.fsa
- ╨┬╜¿╬─╝■╝╨ (2)/╥2╬∩11/45.fsa
- ╨┬╜¿╬─╝■╝╨ (2)/╥2╬∩11/46.fsa
- ╨┬╜¿╬─╝■╝╨ (2)/╥2╬∩11/47.fsa
- ╨┬╜¿╬─╝■╝╨ (2)/╥2╬∩11/48.fsa
- ╨┬╜¿╬─╝■╝╨ (2)/╥2╬∩11/49.fsa
- ╨┬╜¿╬─╝■╝╨ (2)/╥2╬∩11/5.fsa
- ╨┬╜¿╬─╝■╝╨ (2)/╥2╬∩11/50.fsa
- ╨┬╜¿╬─╝■╝╨ (2)/╥2╬∩11/51.fsa
- ╨┬╜¿╬─╝■╝╨ (2)/╥2╬∩11/52.fsa
- ╨┬╜¿╬─╝■╝╨ (2)/╥2╬∩11/53.fsa
- ╨┬╜¿╬─╝■╝╨ (2)/╥2╬∩11/54.fsa
- ╨┬╜¿╬─╝■╝╨ (2)/╥2╬∩11/55.fsa
- ╨┬╜¿╬─╝■╝╨ (2)/╥2╬∩11/56.fsa
- ╨┬╜¿╬─╝■╝╨ (2)/╥2╬∩11/57.fsa
- ╨┬╜¿╬─╝■╝╨ (2)/╥2╬∩11/58.fsa
- ╨┬╜¿╬─╝■╝╨ (2)/╥2╬∩11/59.fsa
- ╨┬╜¿╬─╝■╝╨ (2)/╥2╬∩11/6.fsa
- ╨┬╜¿╬─╝■╝╨ (2)/╥2╬∩11/60.fsa
- ╨┬╜¿╬─╝■╝╨ (2)/╥2╬∩11/61.fsa
- ╨┬╜¿╬─╝■╝╨ (2)/╥2╬∩11/62.fsa
- ╨┬╜¿╬─╝■╝╨ (2)/╥2╬∩11/63.fsa
- ╨┬╜¿╬─╝■╝╨ (2)/╥2╬∩11/64.fsa
- ╨┬╜¿╬─╝■╝╨ (2)/╥2╬∩11/65.fsa
- ╨┬╜¿╬─╝■╝╨ (2)/╥2╬∩11/66.fsa
- ╨┬╜¿╬─╝■╝╨ (2)/╥2╬∩11/67.fsa
- ╨┬╜¿╬─╝■╝╨ (2)/╥2╬∩11/68.fsa
- ╨┬╜¿╬─╝■╝╨ (2)/╥2╬∩11/69.fsa
- ╨┬╜¿╬─╝■╝╨ (2)/╥2╬∩11/7.fsa
- ╨┬╜¿╬─╝■╝╨ (2)/╥2╬∩11/70.fsa
- ╨┬╜¿╬─╝■╝╨ (2)/╥2╬∩11/71.fsa
- ╨┬╜¿╬─╝■╝╨ (2)/╥2╬∩11/72.fsa
- ╨┬╜¿╬─╝■╝╨ (2)/╥2╬∩11/73.fsa
- ╨┬╜¿╬─╝■╝╨ (2)/╥2╬∩11/74.fsa
- ╨┬╜¿╬─╝■╝╨ (2)/╥2╬∩11/75.fsa
- ╨┬╜¿╬─╝■╝╨ (2)/╥2╬∩11/76.fsa
- ╨┬╜¿╬─╝■╝╨ (2)/╥2╬∩11/77.fsa
- ╨┬╜¿╬─╝■╝╨ (2)/╥2╬∩11/78.fsa
- ╨┬╜¿╬─╝■╝╨ (2)/╥2╬∩11/79.fsa
- ╨┬╜¿╬─╝■╝╨ (2)/╥2╬∩11/8.fsa
- ╨┬╜¿╬─╝■╝╨ (2)/╥2╬∩11/80.fsa
- ╨┬╜¿╬─╝■╝╨ (2)/╥2╬∩11/81.fsa
- ╨┬╜¿╬─╝■╝╨ (2)/╥2╬∩11/82.fsa
- ╨┬╜¿╬─╝■╝╨ (2)/╥2╬∩11/83.fsa
- ╨┬╜¿╬─╝■╝╨ (2)/╥2╬∩11/84.fsa
- ╨┬╜¿╬─╝■╝╨ (2)/╥2╬∩11/85.fsa
- ╨┬╜¿╬─╝■╝╨ (2)/╥2╬∩11/86.fsa
- ╨┬╜¿╬─╝■╝╨ (2)/╥2╬∩11/87.fsa
- ╨┬╜¿╬─╝■╝╨ (2)/╥2╬∩11/88.fsa
- ╨┬╜¿╬─╝■╝╨ (2)/╥2╬∩11/89.fsa
- ╨┬╜¿╬─╝■╝╨ (2)/╥2╬∩11/9.fsa
- ╨┬╜¿╬─╝■╝╨ (2)/╥2╬∩11/90.fsa
- ╨┬╜¿╬─╝■╝╨ (2)/╥2╬∩11/91.fsa
- ╨┬╜¿╬─╝■╝╨ (2)/╥2╬∩11/92.fsa
- ╨┬╜¿╬─╝■╝╨ (2)/╥2╬∩11/93.fsa
- ╨┬╜¿╬─╝■╝╨ (2)/╥2╬∩11/94.fsa
- ╨┬╜¿╬─╝■╝╨ (2)/╥2╬∩11/95.fsa
- ╨┬╜¿╬─╝■╝╨ (2)/╥2╬∩11/96.fsa
- ╨┬╜¿╬─╝■╝╨ (2)/╥2╬∩11/_AlleleReport.XLS
- ╨┬╜¿╬─╝■╝╨ (2)/╥2╬∩11/╥2╬∩11.pdf
- ╨┬╜¿╬─╝■╝╨ (2)/╥2╬∩15/
- ╨┬╜¿╬─╝■╝╨ (2)/╥2╬∩15/1.fsa
- ╨┬╜¿╬─╝■╝╨ (2)/╥2╬∩15/10.fsa
- ╨┬╜¿╬─╝■╝╨ (2)/╥2╬∩15/11.fsa
- ╨┬╜¿╬─╝■╝╨ (2)/╥2╬∩15/12.fsa
- ╨┬╜¿╬─╝■╝╨ (2)/╥2╬∩15/13.fsa
- ╨┬╜¿╬─╝■╝╨ (2)/╥2╬∩15/14.fsa
- ╨┬╜¿╬─╝■╝╨ (2)/╥2╬∩15/15.fsa
- ╨┬╜¿╬─╝■╝╨ (2)/╥2╬∩15/16.fsa
- ╨┬╜¿╬─╝■╝╨ (2)/╥2╬∩15/17.fsa
- ╨┬╜¿╬─╝■╝╨ (2)/╥2╬∩15/18.fsa
- ╨┬╜¿╬─╝■╝╨ (2)/╥2╬∩15/19.fsa
- ╨┬╜¿╬─╝■╝╨ (2)/╥2╬∩15/2.fsa
- ╨┬╜¿╬─╝■╝╨ (2)/╥2╬∩15/20.fsa
- ╨┬╜¿╬─╝■╝╨ (2)/╥2╬∩15/21.fsa
- ╨┬╜¿╬─╝■╝╨ (2)/╥2╬∩15/22.fsa
- ╨┬╜¿╬─╝■╝╨ (2)/╥2╬∩15/23.fsa
- ╨┬╜¿╬─╝■╝╨ (2)/╥2╬∩15/24.fsa
- ╨┬╜¿╬─╝■╝╨ (2)/╥2╬∩15/25.fsa
- ╨┬╜¿╬─╝■╝╨ (2)/╥2╬∩15/26.fsa
- ╨┬╜¿╬─╝■╝╨ (2)/╥2╬∩15/27.fsa
- ╨┬╜¿╬─╝■╝╨ (2)/╥2╬∩15/28.fsa
- ╨┬╜¿╬─╝■╝╨ (2)/╥2╬∩15/29.fsa
- ╨┬╜¿╬─╝■╝╨ (2)/╥2╬∩15/3.fsa
- ╨┬╜¿╬─╝■╝╨ (2)/╥2╬∩15/30.fsa
- ╨┬╜¿╬─╝■╝╨ (2)/╥2╬∩15/31.fsa
- ╨┬╜¿╬─╝■╝╨ (2)/╥2╬∩15/32.fsa
- ╨┬╜¿╬─╝■╝╨ (2)/╥2╬∩15/33.fsa
- ╨┬╜¿╬─╝■╝╨ (2)/╥2╬∩15/34.fsa
- ╨┬╜¿╬─╝■╝╨ (2)/╥2╬∩15/35.fsa
- ╨┬╜¿╬─╝■╝╨ (2)/╥2╬∩15/36.fsa
- ╨┬╜¿╬─╝■╝╨ (2)/╥2╬∩15/37.fsa
- ╨┬╜¿╬─╝■╝╨ (2)/╥2╬∩15/38.fsa
- ╨┬╜¿╬─╝■╝╨ (2)/╥2╬∩15/39.fsa
- ╨┬╜¿╬─╝■╝╨ (2)/╥2╬∩15/4.fsa
- ╨┬╜¿╬─╝■╝╨ (2)/╥2╬∩15/40.fsa
- ╨┬╜¿╬─╝■╝╨ (2)/╥2╬∩15/41.fsa
- ╨┬╜¿╬─╝■╝╨ (2)/╥2╬∩15/42.fsa
- ╨┬╜¿╬─╝■╝╨ (2)/╥2╬∩15/43.fsa
- ╨┬╜¿╬─╝■╝╨ (2)/╥2╬∩15/44.fsa
- ╨┬╜¿╬─╝■╝╨ (2)/╥2╬∩15/45.fsa
- ╨┬╜¿╬─╝■╝╨ (2)/╥2╬∩15/46.fsa
- ╨┬╜¿╬─╝■╝╨ (2)/╥2╬∩15/47.fsa
- ╨┬╜¿╬─╝■╝╨ (2)/╥2╬∩15/48.fsa
- ╨┬╜¿╬─╝■╝╨ (2)/╥2╬∩15/49.fsa
- ╨┬╜¿╬─╝■╝╨ (2)/╥2╬∩15/5.fsa
- ╨┬╜¿╬─╝■╝╨ (2)/╥2╬∩15/50.fsa
- ╨┬╜¿╬─╝■╝╨ (2)/╥2╬∩15/51.fsa
- ╨┬╜¿╬─╝■╝╨ (2)/╥2╬∩15/52.fsa
- ╨┬╜¿╬─╝■╝╨ (2)/╥2╬∩15/53.fsa
- ╨┬╜¿╬─╝■╝╨ (2)/╥2╬∩15/54.fsa
- ╨┬╜¿╬─╝■╝╨ (2)/╥2╬∩15/55.fsa
- ╨┬╜¿╬─╝■╝╨ (2)/╥2╬∩15/56.fsa
- ╨┬╜¿╬─╝■╝╨ (2)/╥2╬∩15/57.fsa
- ╨┬╜¿╬─╝■╝╨ (2)/╥2╬∩15/58.fsa
- ╨┬╜¿╬─╝■╝╨ (2)/╥2╬∩15/59.fsa
- ╨┬╜¿╬─╝■╝╨ (2)/╥2╬∩15/6.fsa
- ╨┬╜¿╬─╝■╝╨ (2)/╥2╬∩15/60.fsa
- ╨┬╜¿╬─╝■╝╨ (2)/╥2╬∩15/61.fsa
- ╨┬╜¿╬─╝■╝╨ (2)/╥2╬∩15/62.fsa
- ╨┬╜¿╬─╝■╝╨ (2)/╥2╬∩15/63.fsa
- ╨┬╜¿╬─╝■╝╨ (2)/╥2╬∩15/64.fsa
- ╨┬╜¿╬─╝■╝╨ (2)/╥2╬∩15/65.fsa
- ╨┬╜¿╬─╝■╝╨ (2)/╥2╬∩15/66.fsa
- ╨┬╜¿╬─╝■╝╨ (2)/╥2╬∩15/67.fsa
- ╨┬╜¿╬─╝■╝╨ (2)/╥2╬∩15/68.fsa
- ╨┬╜¿╬─╝■╝╨ (2)/╥2╬∩15/69.fsa
- ╨┬╜¿╬─╝■╝╨ (2)/╥2╬∩15/7.fsa
- ╨┬╜¿╬─╝■╝╨ (2)/╥2╬∩15/70.fsa
- ╨┬╜¿╬─╝■╝╨ (2)/╥2╬∩15/71.fsa
- ╨┬╜¿╬─╝■╝╨ (2)/╥2╬∩15/72.fsa
- ╨┬╜¿╬─╝■╝╨ (2)/╥2╬∩15/73.fsa
- ╨┬╜¿╬─╝■╝╨ (2)/╥2╬∩15/74.fsa
- ╨┬╜¿╬─╝■╝╨ (2)/╥2╬∩15/75.fsa
- ╨┬╜¿╬─╝■╝╨ (2)/╥2╬∩15/76.fsa
- ╨┬╜¿╬─╝■╝╨ (2)/╥2╬∩15/77.fsa
- ╨┬╜¿╬─╝■╝╨ (2)/╥2╬∩15/78.fsa
- ╨┬╜¿╬─╝■╝╨ (2)/╥2╬∩15/79.fsa
- ╨┬╜¿╬─╝■╝╨ (2)/╥2╬∩15/8.fsa
- ╨┬╜¿╬─╝■╝╨ (2)/╥2╬∩15/80.fsa
- ╨┬╜¿╬─╝■╝╨ (2)/╥2╬∩15/81.fsa
- ╨┬╜¿╬─╝■╝╨ (2)/╥2╬∩15/82.fsa
- ╨┬╜¿╬─╝■╝╨ (2)/╥2╬∩15/83.fsa
- ╨┬╜¿╬─╝■╝╨ (2)/╥2╬∩15/84.fsa
- ╨┬╜¿╬─╝■╝╨ (2)/╥2╬∩15/85.fsa
- ╨┬╜¿╬─╝■╝╨ (2)/╥2╬∩15/86.fsa
- ╨┬╜¿╬─╝■╝╨ (2)/╥2╬∩15/87.fsa
- ╨┬╜¿╬─╝■╝╨ (2)/╥2╬∩15/88.fsa
- ╨┬╜¿╬─╝■╝╨ (2)/╥2╬∩15/89.fsa
- ╨┬╜¿╬─╝■╝╨ (2)/╥2╬∩15/9.fsa
- ╨┬╜¿╬─╝■╝╨ (2)/╥2╬∩15/90.fsa
- ╨┬╜¿╬─╝■╝╨ (2)/╥2╬∩15/91.fsa
- ╨┬╜¿╬─╝■╝╨ (2)/╥2╬∩15/92.fsa
- ╨┬╜¿╬─╝■╝╨ (2)/╥2╬∩15/93.fsa
- ╨┬╜¿╬─╝■╝╨ (2)/╥2╬∩15/94.fsa
- ╨┬╜¿╬─╝■╝╨ (2)/╥2╬∩15/95.fsa
- ╨┬╜¿╬─╝■╝╨ (2)/╥2╬∩15/96.fsa
- ╨┬╜¿╬─╝■╝╨ (2)/╥2╬∩15/_AlleleReport.XLS
- ╨┬╜¿╬─╝■╝╨ (2)/╥2╬∩15/yimwu15.pdf
- ╨┬╜¿╬─╝■╝╨ (2)/╥2╬∩18/
- ╨┬╜¿╬─╝■╝╨ (2)/╥2╬∩18/1.fsa
- ╨┬╜¿╬─╝■╝╨ (2)/╥2╬∩18/10.fsa
- ╨┬╜¿╬─╝■╝╨ (2)/╥2╬∩18/11.fsa
- ╨┬╜¿╬─╝■╝╨ (2)/╥2╬∩18/12.fsa
- ╨┬╜¿╬─╝■╝╨ (2)/╥2╬∩18/13.fsa
- ╨┬╜¿╬─╝■╝╨ (2)/╥2╬∩18/14.fsa
- ╨┬╜¿╬─╝■╝╨ (2)/╥2╬∩18/15.fsa
- ╨┬╜¿╬─╝■╝╨ (2)/╥2╬∩18/16.fsa
- ╨┬╜¿╬─╝■╝╨ (2)/╥2╬∩18/17.fsa
- ╨┬╜¿╬─╝■╝╨ (2)/╥2╬∩18/18.fsa
- ╨┬╜¿╬─╝■╝╨ (2)/╥2╬∩18/19.fsa
- ╨┬╜¿╬─╝■╝╨ (2)/╥2╬∩18/2.fsa
- ╨┬╜¿╬─╝■╝╨ (2)/╥2╬∩18/20.fsa
- ╨┬╜¿╬─╝■╝╨ (2)/╥2╬∩18/21.fsa
- ╨┬╜¿╬─╝■╝╨ (2)/╥2╬∩18/22.fsa
- ╨┬╜¿╬─╝■╝╨ (2)/╥2╬∩18/23.fsa
- ╨┬╜¿╬─╝■╝╨ (2)/╥2╬∩18/24.fsa
- ╨┬╜¿╬─╝■╝╨ (2)/╥2╬∩18/25.fsa
- ╨┬╜¿╬─╝■╝╨ (2)/╥2╬∩18/26.fsa
- ╨┬╜¿╬─╝■╝╨ (2)/╥2╬∩18/27.fsa
- ╨┬╜¿╬─╝■╝╨ (2)/╥2╬∩18/28.fsa
- ╨┬╜¿╬─╝■╝╨ (2)/╥2╬∩18/29.fsa
- ╨┬╜¿╬─╝■╝╨ (2)/╥2╬∩18/3.fsa
- ╨┬╜¿╬─╝■╝╨ (2)/╥2╬∩18/30.fsa
- ╨┬╜¿╬─╝■╝╨ (2)/╥2╬∩18/31.fsa
- ╨┬╜¿╬─╝■╝╨ (2)/╥2╬∩18/32.fsa
- ╨┬╜¿╬─╝■╝╨ (2)/╥2╬∩18/33.fsa
- ╨┬╜¿╬─╝■╝╨ (2)/╥2╬∩18/34.fsa
- ╨┬╜¿╬─╝■╝╨ (2)/╥2╬∩18/35.fsa
- ╨┬╜¿╬─╝■╝╨ (2)/╥2╬∩18/36.fsa
- ╨┬╜¿╬─╝■╝╨ (2)/╥2╬∩18/37.fsa
- ╨┬╜¿╬─╝■╝╨ (2)/╥2╬∩18/38.fsa
- ╨┬╜¿╬─╝■╝╨ (2)/╥2╬∩18/39.fsa
- ╨┬╜¿╬─╝■╝╨ (2)/╥2╬∩18/4.fsa
- ╨┬╜¿╬─╝■╝╨ (2)/╥2╬∩18/40.fsa
- ╨┬╜¿╬─╝■╝╨ (2)/╥2╬∩18/41.fsa
- ╨┬╜¿╬─╝■╝╨ (2)/╥2╬∩18/42.fsa
- ╨┬╜¿╬─╝■╝╨ (2)/╥2╬∩18/43.fsa
- ╨┬╜¿╬─╝■╝╨ (2)/╥2╬∩18/44.fsa
- ╨┬╜¿╬─╝■╝╨ (2)/╥2╬∩18/45.fsa
- ╨┬╜¿╬─╝■╝╨ (2)/╥2╬∩18/46.fsa
- ╨┬╜¿╬─╝■╝╨ (2)/╥2╬∩18/47.fsa
- ╨┬╜¿╬─╝■╝╨ (2)/╥2╬∩18/48.fsa
- ╨┬╜¿╬─╝■╝╨ (2)/╥2╬∩18/49.fsa
- ╨┬╜¿╬─╝■╝╨ (2)/╥2╬∩18/5.fsa
- ╨┬╜¿╬─╝■╝╨ (2)/╥2╬∩18/50.fsa
- ╨┬╜¿╬─╝■╝╨ (2)/╥2╬∩18/51.fsa
- ╨┬╜¿╬─╝■╝╨ (2)/╥2╬∩18/52.fsa
- ╨┬╜¿╬─╝■╝╨ (2)/╥2╬∩18/53.fsa
- ╨┬╜¿╬─╝■╝╨ (2)/╥2╬∩18/54.fsa
- ╨┬╜¿╬─╝■╝╨ (2)/╥2╬∩18/55.fsa
- ╨┬╜¿╬─╝■╝╨ (2)/╥2╬∩18/56.fsa
- ╨┬╜¿╬─╝■╝╨ (2)/╥2╬∩18/57.fsa
- ╨┬╜¿╬─╝■╝╨ (2)/╥2╬∩18/58.fsa
- ╨┬╜¿╬─╝■╝╨ (2)/╥2╬∩18/59.fsa
- ╨┬╜¿╬─╝■╝╨ (2)/╥2╬∩18/6.fsa
- ╨┬╜¿╬─╝■╝╨ (2)/╥2╬∩18/60.fsa
- ╨┬╜¿╬─╝■╝╨ (2)/╥2╬∩18/61.fsa
- ╨┬╜¿╬─╝■╝╨ (2)/╥2╬∩18/62.fsa
- ╨┬╜¿╬─╝■╝╨ (2)/╥2╬∩18/63.fsa
- ╨┬╜¿╬─╝■╝╨ (2)/╥2╬∩18/64.fsa
- ╨┬╜¿╬─╝■╝╨ (2)/╥2╬∩18/65.fsa
- ╨┬╜¿╬─╝■╝╨ (2)/╥2╬∩18/66.fsa
- ╨┬╜¿╬─╝■╝╨ (2)/╥2╬∩18/67.fsa
- ╨┬╜¿╬─╝■╝╨ (2)/╥2╬∩18/68.fsa
- ╨┬╜¿╬─╝■╝╨ (2)/╥2╬∩18/69.fsa
- ╨┬╜¿╬─╝■╝╨ (2)/╥2╬∩18/7.fsa
- ╨┬╜¿╬─╝■╝╨ (2)/╥2╬∩18/70.fsa
- ╨┬╜¿╬─╝■╝╨ (2)/╥2╬∩18/71.fsa
- ╨┬╜¿╬─╝■╝╨ (2)/╥2╬∩18/72.fsa
- ╨┬╜¿╬─╝■╝╨ (2)/╥2╬∩18/73.fsa
- ╨┬╜¿╬─╝■╝╨ (2)/╥2╬∩18/74.fsa
- ╨┬╜¿╬─╝■╝╨ (2)/╥2╬∩18/75.fsa
- ╨┬╜¿╬─╝■╝╨ (2)/╥2╬∩18/76.fsa
- ╨┬╜¿╬─╝■╝╨ (2)/╥2╬∩18/77.fsa
- ╨┬╜¿╬─╝■╝╨ (2)/╥2╬∩18/78.fsa
- ╨┬╜¿╬─╝■╝╨ (2)/╥2╬∩18/79.fsa
- ╨┬╜¿╬─╝■╝╨ (2)/╥2╬∩18/8.fsa
- ╨┬╜¿╬─╝■╝╨ (2)/╥2╬∩18/80.fsa
- ╨┬╜¿╬─╝■╝╨ (2)/╥2╬∩18/81.fsa
- ╨┬╜¿╬─╝■╝╨ (2)/╥2╬∩18/82.fsa
- ╨┬╜¿╬─╝■╝╨ (2)/╥2╬∩18/83.fsa
- ╨┬╜¿╬─╝■╝╨ (2)/╥2╬∩18/84.fsa
- ╨┬╜¿╬─╝■╝╨ (2)/╥2╬∩18/85.fsa
- ╨┬╜¿╬─╝■╝╨ (2)/╥2╬∩18/86.fsa
- ╨┬╜¿╬─╝■╝╨ (2)/╥2╬∩18/87.fsa
- ╨┬╜¿╬─╝■╝╨ (2)/╥2╬∩18/88.fsa
- ╨┬╜¿╬─╝■╝╨ (2)/╥2╬∩18/89.fsa
- ╨┬╜¿╬─╝■╝╨ (2)/╥2╬∩18/9.fsa
- ╨┬╜¿╬─╝■╝╨ (2)/╥2╬∩18/90.fsa
- ╨┬╜¿╬─╝■╝╨ (2)/╥2╬∩18/91.fsa
- ╨┬╜¿╬─╝■╝╨ (2)/╥2╬∩18/92.fsa
- ╨┬╜¿╬─╝■╝╨ (2)/╥2╬∩18/93.fsa
- ╨┬╜¿╬─╝■╝╨ (2)/╥2╬∩18/94.fsa
- ╨┬╜¿╬─╝■╝╨ (2)/╥2╬∩18/95.fsa
- ╨┬╜¿╬─╝■╝╨ (2)/╥2╬∩18/96.fsa
- ╨┬╜¿╬─╝■╝╨ (2)/╥2╬∩18/_AlleleReport.XLS
- ╨┬╜¿╬─╝■╝╨ (2)/╥2╬∩18/yimwu18.pdf
- ╨┬╜¿╬─╝■╝╨ (2)/╥2╬∩19/
- ╨┬╜¿╬─╝■╝╨ (2)/╥2╬∩19/1.fsa
[truncated: 691 more entries]
