# Supplementary material for: Genetic diversity and population structure of Polygonatum cyrtonema Hua in China using SSR markers
Source: PLoS One. 2023 Aug 31;18(8):e0290605. doi: 10.1371/journal.pone.0290605 (PMC10470896; doi:10.1371/journal.pone.0290605)
Supplement: S1 Data — (ZIP) [file pone.0290605.s002.zip › ╨┬╜¿╬─╝■╝╨ (2)/╥2╬∩11/_AlleleReport.XLS]

Allele Report
Software Package: SoftGenetics GeneMarker 2.2.0
Date/Time: 2020/9/16 15:42:03

Project: 
Panel: yinwu11
Size: GS500
Analysis Type: Fragment (Plant)


Report Style: Allele List

		AL #1	AL #2	AL #3	
1	E				
2	E				
3	E				
4	E				
5	E				
6	E				
7	E				
8	E				
9	E				
10	E				
11	E				
12	E				
13	E				
14	E				
15	E				
16	E				
17	E				
18	E				
19	E				
20	E	233.3			
21	E	237			
22	E	235			
23	E	235			
24	E	237			
25	E	237			
26	E	233.6			
27	E	237			
28	E	237			
29	E	237			
30	E	237			
31	E	237			
32	E	237			
33	E	237			
34	E	237			
35	E	237			
36	E	237			
37	E	237			
38	E	237			
39	E	237			
40	E	237			
41	E	237			
42	E	237			
43	E	237			
44	E	237			
45	E	237			
46	E	237			
47	E	237			
48	E	237			
49	E	237			
50	E	237			
51	E	237			
52	E	237			
53	E	237			
54	E	237			
55	E	237			
56	E	237			
57	E	237			
58	E	237			
59	E	237			
60	E	237			
61	E	237			
62	E	237			
63	E	237			
64	E	237			
65	E	237			
66	E	240			
67	E	237			
68	E	237			
69	E	237			
70	E	237			
71	E	237			
72	E	237			
73	E	237			
74	E	237			
75	E	237			
76	E	237			
77	E	237			
78	E	237			
79	E	237			
80	E	237			
81	E	237			
82	E	237			
83	E	237			
84	E	237			
85	E	237			
86	E	237			
87	E	237			
88	E	235	237		
89	E	235	237		
90	E	235	237		
91	E	235	237		
92	E	235	237		
93	E	235	237		
94	E	237	240		
95	E	235	237		
96	E	237	237.1	236.8	
