# Supplementary material for: Genetic diversity and population structure of Polygonatum cyrtonema Hua in China using SSR markers
Source: PLoS One. 2023 Aug 31;18(8):e0290605. doi: 10.1371/journal.pone.0290605 (PMC10470896; doi:10.1371/journal.pone.0290605)
Supplement: S1 Data — (ZIP) [file pone.0290605.s002.zip › ╨┬╜¿╬─╝■╝╨ (2)/╥2╬∩15/_AlleleReport.XLS]

Allele Report
Software Package: SoftGenetics GeneMarker 2.2.0
Date/Time: 2020/9/16 15:54:29

Project: 
Panel: yinwu15
Size: GS500
Analysis Type: Fragment (Plant)


Report Style: Marker Table

		Blue_1			
1	E				
2	E				
3	E				
4	E				
5	E				
6	E				
7	E	266			
8	E	266			
9	E	266			
10	E	277			
11	E	266			
12	E	266			
13	E	266			
14	E	266			
15	E	271			
16	E	266			
17	E	266			
18	E	266			
19	E	266			
20	E	266			
21	E	266			
22	E	266			
23	E	266			
24	E	266	271		
25	E	271			
26	E	266			
27	E	260	271		
28	E	266			
29	E	266			
30	E	266			
31	E	271			
32	E	266			
33	E	266			
34	E				
35	E	266			
36	E	266			
37	E	271			
38	E	271			
39	E	271			
40	E	271			
41	E	271			
42	E	277			
43	E	266			
44	E	271			
45	E	266			
46	E	266	271		
47	E	277			
48	E	266			
49	E	266			
50	E	266	271	277	
51	E	266			
52	E	260			
53	E	266			
54	E	266	271		
55	E	266			
56	E	266.9			
57	E	271			
58	E	271			
59	E	266	271		
60	E	271	277		
61	E	266	271		
62	E	260	271		
63	E	266	271		
64	E	271	277		
65	E	260	272.5		
66	E	271	288		
67	E	266	271		
68	E	267.3	272.9	286.2	
69	E	266	282		
70	E	271	277		
71	E	260	277		
72	E	266	271		
73	E	266	271		
74	E	266	271		
75	E	266	271		
76	E	266	271		
77	E	266	271		
78	E	260	271		
79	E	266	271		
80	E	260	271		
81	E	266	271		
82	E	266	271		
83	E	271			
84	E	271			
85	E	271			
86	E	266			
87	E	260	277		
88	E	271	277		
89	E	260	277		
90	E	271	277		
91	E	271	277		
92	E	260	277		
93	E	271	277		
94	E	271	277		
95	E	271	277		
96	E	266			
