# Supplementary material for: Genetic diversity and population structure of Polygonatum cyrtonema Hua in China using SSR markers
Source: PLoS One. 2023 Aug 31;18(8):e0290605. doi: 10.1371/journal.pone.0290605 (PMC10470896; doi:10.1371/journal.pone.0290605)
Supplement: S1 File — (ZIP) [file pone.0290605.s003.zip]

Archive with 6 entries (5 files):
- Supporting Information/S1 Table. SSR markers that have been reported for use in related studies..docx
- Supporting Information/S2 Table. Genetic distance matrix of 96 Polygonatum cyrtonema Hua germplasm..xlsx
- Supporting Information/S3 Table. Allele frequencies by population and total of the 10 SSR loci..xlsx
- Supporting Information/S4 Table Table showing the data output of the Evanno method. The asterisk mark shows the largest values in the Delta K column..xlsx
- Supporting Information/S5 TEXT. Construction of NJ phylogenetic tree data based on the genetic distance of Nei1983..txt
- Supporting Information/
