# Supplementary material for: Genetic diversity and population structure of Polygonatum cyrtonema Hua in China using SSR markers
Source: PLoS One. 2023 Aug 31;18(8):e0290605. doi: 10.1371/journal.pone.0290605 (PMC10470896; doi:10.1371/journal.pone.0290605)
Supplement: S1 File — (ZIP) [file pone.0290605.s003.zip › Supporting Information/S2 Table. Genetic distance matrix of 96 Polygonatum cyrtonema Hua germplasm..xlsx]

## Sheet: Sheet1
	DH1	DH2	DH3	DH4	DH5	DH6	DH7	DH8	DH9	DH10	DH11	DH12	DH13	DH14	DH15	DH16	DH17	DH18	DH19	DH20	DH21	DH22	DH23	DH24	DH25	DH26	DH27	DH28	DH29	DH30	DH31	DH32	DH33	DH34	DH35	DH36	DH37	DH38	DH39	DH40	DH41	DH42	DH43	DH44	DH45	DH46	DH47	DH48	DH49
DH1	0	15	18	13	13	13	12	17	16	6	25	19	29	16	16	19	22	18	24	15	13	14	13	12	10	15	22	21	14	16	22	15	15	11	16	22	16	16	10	14	17	17	19	14	13	22	19	20	22
DH2	15	0	9	7	8	9	14	7	10	8	24	13	24	8	14	17	20	15	17	9	12	12	7	7	16	11	10	18	16	8	14	15	9	15	11	16	11	10	19	13	15	15	19	18	13	22	15	16	18
DH3	18	9	0	9	14	13	8	9	2	12	25	13	25	11	12	12	19	13	13	12	10	9	3	6	14	11	12	17	18	11	15	16	12	13	15	19	12	13	21	15	15	16	19	17	14	19	16	17	15
DH4	13	7	9	0	9	4	6	11	10	6	23	17	23	12	12	20	22	17	18	12	11	12	9	10	10	14	15	20	15	11	17	18	13	9	14	19	13	13	14	16	19	19	21	16	12	24	19	20	20
DH5	13	8	14	9	0	11	15	10	14	9	22	14	26	12	14	20	25	18	18	8	9	12	11	10	14	14	16	18	13	8	15	12	12	16	13	17	12	12	15	11	21	20	22	19	13	25	21	22	24
DH6	13	9	13	4	11	0	10	13	13	7	23	15	25	16	14	19	23	18	17	15	12	17	10	12	12	16	18	20	17	14	22	21	17	11	15	23	16	16	15	19	21	18	21	15	16	27	18	19	21
DH7	12	14	8	6	15	10	0	13	6	6	25	19	29	15	10	20	23	15	22	13	9	8	7	9	6	11	18	22	17	14	24	21	18	8	17	25	16	15	17	18	15	19	19	15	13	22	19	20	18
DH8	17	7	9	11	10	13	13	0	7	11	21	12	25	6	12	13	20	13	15	6	12	7	6	6	14	9	9	14	13	6	17	14	11	15	11	18	12	11	16	11	14	14	19	17	12	19	13	14	14
DH9	16	10	2	10	14	13	6	7	0	10	23	11	27	10	10	11	18	10	15	8	8	5	1	5	10	7	12	16	15	9	19	16	13	12	13	20	12	12	18	13	12	15	16	15	12	17	15	16	14
DH10	6	8	12	6	9	7	6	11	10	0	23	17	27	13	10	18	23	15	22	11	11	10	7	9	6	11	16	22	15	12	22	19	16	8	16	23	16	15	15	16	18	18	20	16	11	24	18	19	23
DH11	25	24	25	23	22	23	25	21	23	23	0	16	8	28	27	27	17	12	19	20	20	22	22	22	19	19	24	24	20	18	29	24	24	28	24	28	25	22	22	23	25	22	25	21	24	21	23	24	25
DH12	19	13	13	17	14	15	19	12	11	17	16	0	24	17	21	13	23	16	15	10	13	14	10	12	19	15	18	16	12	8	21	14	15	24	14	20	15	12	16	13	15	14	19	15	19	17	17	18	17
DH13	29	24	25	23	26	25	29	25	27	27	8	24	0	22	31	23	15	20	23	28	28	30	26	28	27	27	26	22	20	24	21	24	20	26	22	24	21	22	26	23	29	24	29	25	24	25	23	24	23
DH14	16	8	11	12	12	16	15	6	10	13	28	17	22	0	15	10	17	18	20	9	15	10	9	9	17	12	12	11	9	9	10	9	5	13	6	12	6	9	17	6	13	15	18	18	10	20	14	15	11
DH15	16	14	12	12	14	14	10	12	10	10	27	21	31	15	0	15	22	17	18	14	11	8	9	7	12	12	16	23	20	14	25	22	19	13	18	26	18	18	22	19	20	21	22	20	17	26	18	19	22
DH16	19	17	12	20	20	19	20	13	11	18	27	13	23	10	15	0	15	19	15	17	20	16	10	12	21	18	16	15	13	15	18	15	12	18	13	19	14	16	20	13	19	17	22	19	17	21	15	16	15
DH17	22	20	19	22	25	23	23	20	18	23	17	23	15	17	22	15	0	7	16	20	18	21	17	16	18	15	20	16	17	19	19	16	12	21	13	17	15	19	22	15	22	20	20	20	19	20	19	20	17
DH18	18	15	13	17	18	18	15	13	10	15	12	16	20	18	17	19	7	0	13	11	10	12	9	10	11	8	15	17	17	12	22	17	15	18	15	20	16	16	19	15	18	18	16	17	15	17	18	19	19
DH19	24	17	13	18	18	17	22	15	15	22	19	15	23	20	18	15	16	13	0	16	14	20	14	11	24	20	14	15	20	14	17	16	16	23	18	20	16	18	22	17	24	21	22	22	20	22	18	19	22
DH20	15	9	12	12	8	15	13	6	8	11	20	10	28	9	14	17	20	11	16	0	7	6	7	7	12	8	12	13	8	2	13	8	10	15	7	12	8	7	12	5	14	17	13	17	8	17	17	18	19
DH21	13	12	10	11	9	12	9	12	8	11	20	13	28	15	11	20	18	10	14	7	0	9	7	5	10	8	16	14	13	8	16	11	13	13	11	16	9	11	16	10	14	16	11	13	13	18	17	18	16
DH22	14	12	9	12	12	17	8	7	5	10	22	14	30	10	8	16	21	12	20	6	9	0	6	5	9	6	12	19	13	8	21	14	12	14	13	20	14	13	16	11	10	17	17	16	12	17	18	19	15
DH23	13	7	3	9	11	10	7	6	1	7	22	10	26	9	9	10	17	9	14	7	7	6	0	4	9	6	11	15	14	8	18	15	12	11	12	19	11	11	17	12	13	14	15	14	11	18	14	15	15
DH24	12	7	6	10	10	12	9	6	5	9	22	12	28	9	7	12	16	10	11	7	5	5	4	0	10	5	9	15	14	7	16	11	9	13	11	17	10	11	18	10	10	13	14	13	13	17	13	14	12
DH25	10	16	14	10	14	12	6	14	10	6	19	19	27	17	12	21	18	11	24	12	10	9	9	10	0	5	20	23	16	14	27	20	19	11	18	26	18	18	16	17	18	21	20	16	14	24	22	23	22
DH26	15	11	11	14	14	16	11	9	7	11	19	15	27	12	12	18	15	8	20	8	8	6	6	5	5	0	14	19	16	10	23	16	14	16	14	22	14	14	20	13	12	17	16	16	15	20	18	19	16
DH27	22	10	12	15	16	18	18	9	12	16	24	18	26	12	16	16	20	15	14	12	16	12	11	9	20	14	0	13	17	11	17	18	10	18	16	19	16	15	20	16	17	20	20	22	12	20	17	18	18
DH28	21	18	17	20	18	20	22	14	16	22	24	16	22	11	23	15	16	17	15	13	14	19	15	15	23	19	13	0	9	13	12	9	8	20	9	13	8	13	14	8	20	18	18	19	13	19	17	18	15
DH29	14	16	18	15	13	17	17	13	15	15	20	12	20	9	20	13	17	17	20	8	13	13	14	14	16	16	17	9	0	8	11	6	8	15	6	10	5	9	8	4	16	17	15	15	10	17	18	17	13
DH30	16	8	11	11	8	14	14	6	9	12	18	8	24	9	14	15	19	12	14	2	8	8	8	7	14	10	11	13	8	0	11	8	9	15	7	11	8	6	13	6	14	15	13	16	9	16	15	16	17
DH31	22	14	15	17	15	22	24	17	19	22	29	21	21	10	25	18	19	22	17	13	16	21	18	16	27	23	17	12	11	11	0	5	6	18	8	5	5	10	19	6	23	22	18	24	12	22	21	22	20
DH32	15	15	16	18	12	21	21	14	16	19	24	14	24	9	22	15	16	17	16	8	11	14	15	11	20	16	18	9	6	8	5	0	4	19	5	6	4	9	14	1	16	17	15	17	12	17	19	20	15
DH33	15	9	12	13	12	17	18	11	13	16	24	15	20	5	19	12	12	15	16	10	13	12	12	9	19	14	10	8	8	9	6	4	0	16	5	7	5	9	15	4	13	15	16	16	10	16	16	17	11
DH34	11	15	13	9	16	11	8	15	12	8	28	24	26	13	13	18	21	18	23	15	13	14	11	13	11	16	18	20	15	15	18	19	16	0	14	20	14	14	15	16	15	16	13	13	9	19	18	15	21
DH35	16	11	15	14	13	15	17	11	13	16	24	14	22	6	18	13	13	15	18	7	11	13	12	11	18	14	16	9	6	7	8	5	5	14	0	7	4	7	13	3	14	15	13	16	10	17	15	16	13
DH36	22	16	19	19	17	23	25	18	20	23	28	20	24	12	26	19	17	20	20	12	16	20	19	17	26	22	19	13	10	11	5	6	7	20	7	0	7	11	17	6	22	22	17	23	13	21	22	23	20
DH37	16	11	12	13	12	16	16	12	12	16	25	15	21	6	18	14	15	16	16	8	9	14	11	10	18	14	16	8	5	8	5	4	5	14	4	7	0	7	15	3	15	16	13	16	10	18	16	15	11
DH38	16	10	13	13	12	16	15	11	12	15	22	12	22	9	18	16	19	16	18	7	11	13	11	11	18	14	15	13	9	6	10	9	9	14	7	11	7	0	14	7	13	14	12	15	5	16	14	15	16
DH39	10	19	21	14	15	15	17	16	18	15	22	16	26	17	22	20	22	19	22	12	16	16	17	18	16	20	20	14	8	13	19	14	15	15	13	17	15	14	0	12	21	21	20	17	12	21	22	23	23
DH40	14	13	15	16	11	19	18	11	13	16	23	13	23	6	19	13	15	15	17	5	10	11	12	10	17	13	16	8	4	6	6	1	4	16	3	6	3	7	12	0	14	16	13	16	9	16	17	18	14
DH41	17	15	15	19	21	21	15	14	12	18	25	15	29	13	20	19	22	18	24	14	14	10	13	10	18	12	17	20	16	14	23	16	13	15	14	22	15	13	21	14	0	8	10	9	17	11	14	11	9
DH42	17	15	16	19	20	18	19	14	15	18	22	14	24	15	21	17	20	18	21	17	16	17	14	13	21	17	20	18	17	15	22	17	15	16	15	22	16	14	21	16	8	0	8	3	19	7	7	4	11
DH43	19	19	19	21	22	21	19	19	16	20	25	19	29	18	22	22	20	16	22	13	11	17	15	14	20	16	20	18	15	13	18	15	16	13	13	17	13	12	20	13	10	8	0	7	14	9	12	9	17
DH44	14	18	17	16	19	15	15	17	15	16	21	15	25	18	20	19	20	17	22	17	13	16	14	13	16	16	22	19	15	16	24	17	16	13	16	23	16	15	17	16	9	3	7	0	18	8	11	8	12
DH45	13	13	14	12	13	16	13	12	12	11	24	19	24	10	17	17	19	15	20	8	13	12	11	13	14	15	12	13	10	9	12	12	10	9	10	13	10	5	12	9	17	19	14	18	0	18	17	18	21
DH46	22	22	19	24	25	27	22	19	17	24	21	17	25	20	26	21	20	17	22	17	18	17	18	17	24	20	20	19	17	16	22	17	16	19	17	21	18	16	21	16	11	7	9	8	18	0	13	10	16
DH47	19	15	16	19	21	18	19	13	15	18	23	17	23	14	18	15	19	18	18	17	17	18	14	13	22	18	17	17	18	15	21	19	16	18	15	22	16	14	22	17	14	7	12	11	17	13	0	5	14
DH48	20	16	17	20	22	19	20	14	16	19	24	18	24	15	19	16	20	19	19	18	18	19	15	14	23	19	18	18	17	16	22	20	17	15	16	23	15	15	23	18	11	4	9	8	18	10	5	0	13
DH49	22	18	15	20	24	21	18	14	14	23	25	17	23	11	22	15	17	19	22	19	16	15	15	12	22	16	18	15	13	17	20	15	11	21	13	20	11	16	23	14	9	11	17	12	21	16	14	13	0
DH50	20	13	11	14	16	20	17	11	12	19	26	15	20	5	19	11	17	20	20	13	17	13	13	12	21	17	16	13	10	10	10	9	6	17	8	12	8	10	19	8	14	11	17	14	14	14	13	14	9
DH51	22	22	20	24	26	26	21	22	18	24	25	19	29	21	26	24	22	19	24	18	17	18	19	17	24	20	18	17	19	17	23	18	15	19	17	22	18	16	24	17	9	7	7	8	17	6	13	10	16
DH52	22	23	21	20	21	23	20	20	20	23	20	21	22	19	23	24	24	22	24	18	18	18	21	19	23	23	18	16	17	16	21	18	15	16	17	21	18	16	20	17	14	12	13	12	15	12	17	14	18
DH53	22	18	15	19	19	24	18	15	13	20	21	15	29	18	21	21	21	14	19	11	14	11	14	12	19	15	11	16	16	10	20	15	12	22	16	19	17	15	21	14	16	14	13	14	14	10	16	17	18
DH54	18	22	19	23	24	26	21	20	17	24	25	19	29	19	25	22	21	18	23	16	17	16	18	16	23	19	20	20	17	15	21	16	15	22	16	20	17	15	18	15	14	12	11	12	17	6	14	15	16
DH55	21	23	20	24	26	25	21	22	18	25	26	20	30	21	26	24	22	19	24	18	17	18	19	17	24	20	18	17	19	17	23	18	15	21	17	22	18	16	22	17	11	9	8	9	17	9	13	12	15
DH56	21	23	22	21	22	20	20	23	20	21	12	20	18	25	23	26	18	13	21	19	14	20	19	18	17	17	23	22	19	18	25	21	21	19	20	24	20	19	21	20	18	13	10	10	20	14	17	16	20
DH57	16	16	18	16	15	18	17	16	17	15	15	16	19	17	19	21	21	17	20	14	14	16	16	15	18	19	18	18	15	12	19	16	15	15	15	19	16	14	18	15	16	14	16	15	14	11	17	16	19
DH58	21	19	16	20	21	23	18	17	14	21	22	16	28	18	22	21	20	15	20	13	14	13	15	13	20	16	17	19	16	12	20	15	14	19	15	19	16	14	21	14	11	9	8	9	16	3	13	12	15
DH59	21	19	16	20	20	25	19	16	14	21	22	16	28	17	22	20	20	15	20	12	15	12	15	13	20	16	16	19	15	11	19	14	13	19	15	18	16	14	20	13	13	11	10	11	15	3	15	14	17
DH60	17	13	13	17	14	15	19	12	11	17	18	2	24	15	21	12	21	16	15	10	13	14	10	12	19	15	18	14	11	9	19	12	13	20	12	18	13	11	14	11	12	10	16	11	17	13	16	15	15
DH61	17	13	13	17	14	15	19	12	11	17	18	2	24	15	21	12	21	16	15	10	13	14	10	12	19	15	18	14	11	9	19	12	13	20	12	18	13	11	14	11	12	10	16	11	17	13	16	15	15
DH62	17	16	18	21	14	18	25	14	16	19	22	10	28	17	24	16	22	16	14	10	15	18	13	15	22	18	13	9	13	11	17	12	12	23	14	17	14	14	13	11	23	21	20	21	13	21	21	22	25
DH63	23	20	14	21	18	22	21	14	12	23	22	10	26	15	24	14	20	16	14	10	15	14	13	15	22	18	13	7	11	11	15	10	10	23	12	15	12	14	15	9	19	21	20	21	13	17	21	22	19
DH64	17	11	9	11	13	16	12	10	8	16	23	11	21	6	16	13	17	16	18	8	10	10	9	9	16	12	16	11	8	7	11	8	7	14	6	12	5	4	15	6	10	13	14	13	9	15	14	15	10
DH65	17	9	7	9	11	14	10	8	6	14	21	9	21	6	14	13	17	14	16	6	8	8	7	7	14	10	14	11	8	5	11	8	7	14	6	12	5	6	15	6	10	13	14	13	11	15	14	15	10
DH66	22	18	16	18	19	20	17	17	14	22	21	13	25	16	22	21	18	15	18	9	8	15	15	13	20	16	19	13	10	8	12	9	12	19	8	11	8	9	17	8	13	15	9	14	14	14	17	18	12
DH67	25	21	21	23	21	23	25	17	19	25	8	14	12	20	27	21	9	8	15	15	16	21	18	18	19	15	21	14	14	14	20	15	16	26	15	19	15	16	19	14	22	18	20	17	20	17	20	21	17
DH68	23	25	23	21	22	23	20	24	21	25	20	20	24	23	25	28	25	22	25	16	13	20	22	20	23	23	26	20	15	15	19	16	19	16	15	18	15	14	18	15	14	16	10	13	17	15	22	19	19
DH69	10	10	13	9	7	12	10	7	9	8	21	11	25	6	13	14	19	14	19	3	9	6	8	8	9	9	15	12	5	5	14	7	8	12	6	13	7	8	9	4	13	16	16	14	8	18	17	18	16
DH70	11	9	12	8	7	10	10	6	9	8	22	12	24	5	12	13	19	15	18	4	10	7	8	8	10	10	14	12	6	5	13	8	8	10	5	13	7	8	10	5	14	16	17	15	8	19	16	17	16
DH71	18	10	10	14	13	13	18	11	10	16	19	3	19	11	20	9	19	17	14	11	14	15	9	12	20	16	16	12	10	9	14	11	10	20	10	15	10	10	15	10	15	12	19	14	16	16	15	16	13
DH72	16	16	16	20	17	18	22	15	14	20	19	3	23	16	24	12	22	19	18	13	16	17	13	15	22	18	21	15	11	11	20	13	14	21	13	19	14	11	13	12	12	11	16	12	18	14	16	15	16
DH73	22	21	16	21	22	21	21	17	13	25	24	12	28	18	25	17	19	16	17	11	13	17	14	17	23	19	20	13	12	12	16	13	15	18	11	14	12	12	11	11	16	18	12	17	14	15	20	19	19
DH74	22	21	16	21	22	21	21	17	13	25	24	12	28	18	25	17	19	16	17	11	13	17	14	17	23	19	20	13	12	12	16	13	15	18	11	14	12	12	11	11	16	18	12	17	14	15	20	19	19
DH75	17	15	12	15	16	18	16	10	11	20	20	10	22	11	19	15	18	16	17	11	12	13	12	11	19	15	18	12	11	9	16	11	11	16	10	16	10	9	13	10	10	8	14	9	15	11	13	12	9
DH76	22	22	18	24	26	24	22	20	17	25	23	16	23	19	23	16	18	19	18	17	16	20	18	17	26	22	20	15	14	15	16	15	16	21	13	16	14	14	17	14	16	16	14	18	18	16	15	16	15
DH77	13	13	13	16	14	18	17	10	11	15	18	10	24	13	18	14	18	13	18	10	13	10	10	9	16	12	15	17	12	9	19	12	11	19	13	18	14	12	14	11	13	7	12	7	15	9	11	12	13
DH78	12	6	8	10	12	11	10	8	7	9	25	14	25	8	11	13	19	15	16	9	11	11	6	7	14	11	13	16	15	9	16	15	12	12	10	18	10	9	17	12	11	12	15	15	11	19	10	11	15
DH79	18	16	17	20	20	20	19	18	16	19	22	16	28	20	23	22	18	14	17	15	13	17	15	13	21	17	18	16	18	15	20	15	14	22	15	19	16	15	19	15	16	12	12	13	18	12	9	12	19
DH80	14	10	11	13	13	17	15	10	10	13	24	14	24	8	16	13	19	16	20	10	14	10	9	9	16	12	14	17	12	9	15	12	9	12	11	16	11	9	17	10	10	7	9	8	11	10	8	9	15
DH81	21	23	18	22	26	25	19	22	16	25	22	20	26	21	24	24	16	13	18	18	13	18	17	15	22	18	22	19	19	17	23	18	17	19	17	22	16	16	22	17	13	11	8	9	19	9	15	14	15
DH82	17	14	16	17	17	16	18	14	15	18	23	14	25	13	20	18	19	17	19	13	13	16	14	12	20	16	16	13	14	11	17	13	11	16	11	17	12	10	19	12	9	5	8	7	14	11	7	8	11
DH83	19	21	19	18	21	18	17	19	17	19	17	21	21	22	17	22	21	17	19	19	13	19	16	15	19	19	16	16	20	18	26	23	19	18	20	26	19	19	20	21	21	16	14	13	17	17	14	15	20
DH84	16	18	15	19	21	20	15	16	12	19	26	16	30	15	20	19	22	18	24	14	14	12	13	12	18	14	21	20	16	14	23	16	15	19	14	22	15	13	19	14	8	8	9	8	17	12	10	11	12
DH85	10	18	14	10	16	14	7	15	11	11	22	16	28	16	15	20	23	17	23	13	11	9	12	11	9	13	20	21	13	13	24	17	16	12	16	23	16	15	12	15	13	13	13	8	14	14	15	16	16
DH86	15	21	22	16	21	15	16	21	21	16	26	22	28	20	22	24	25	23	26	21	18	20	20	18	18	22	22	21	16	19	25	21	18	14	19	25	18	18	19	20	15	9	12	7	17	15	11	10	15
DH87	20	13	11	14	16	20	17	12	12	19	26	15	24	10	17	13	20	20	18	13	17	13	13	11	21	17	15	18	12	10	14	13	10	17	12	16	10	10	19	12	14	12	17	14	14	14	11	12	12
DH88	17	20	14	15	21	18	13	18	14	19	27	19	29	17	19	21	22	20	21	19	12	16	15	12	17	17	23	19	16	17	22	17	16	16	17	23	13	16	21	17	14	11	13	9	19	15	11	12	11
DH89	16	16	15	18	20	19	14	15	11	16	26	20	30	14	16	20	17	12	20	11	7	12	10	9	15	10	14	13	15	13	19	15	13	13	12	18	11	12	19	12	12	17	9	15	11	17	14	17	15
DH90	18	26	23	19	25	20	15	24	20	19	26	24	30	23	24	27	26	22	28	20	18	18	21	20	18	22	21	20	18	20	27	22	19	17	20	26	21	19	19	20	16	16	13	12	15	16	14	17	20
DH91	17	17	13	13	13	15	12	13	10	16	15	9	21	15	16	17	23	17	19	10	10	10	11	12	14	14	20	16	11	10	21	14	15	15	13	20	13	12	13	12	12	15	16	12	15	16	19	18	16
DH92	18	13	12	11	14	16	13	14	13	15	22	15	22	14	14	17	23	21	19	15	15	13	14	12	18	18	17	21	16	12	18	17	14	14	15	20	15	13	19	16	13	11	17	12	16	14	14	13	16
DH93	14	16	17	20	19	20	19	18	16	19	22	15	26	18	24	20	16	14	17	14	13	18	15	14	21	18	19	13	15	14	17	12	12	18	12	16	13	12	14	12	13	13	13	14	15	13	14	13	18
DH94	14	15	12	15	16	19	13	12	9	17	21	12	25	11	17	16	17	13	18	7	8	9	10	9	15	11	16	13	9	7	14	9	10	14	8	13	8	7	12	7	9	11	7	10	10	10	12	13	12
DH95	16	16	12	16	16	18	15	12	9	19	20	8	24	12	19	14	18	14	16	7	9	11	10	11	17	13	17	11	8	7	14	9	11	14	8	13	8	7	10	7	9	12	9	11	11	11	15	14	13
DH96	19	21	19	23	25	26	18	20	16	22	21	19	25	19	24	23	18	14	20	16	16	16	17	16	22	18	21	20	16	16	23	18	17	21	16	22	15	14	21	16	13	13	11	14	17	11	11	12	16
[truncated: 47 more columns]
