# Supplementary material for: Genetic diversity and population structure of Polygonatum cyrtonema Hua in China using SSR markers
Source: PLoS One. 2023 Aug 31;18(8):e0290605. doi: 10.1371/journal.pone.0290605 (PMC10470896; doi:10.1371/journal.pone.0290605)
Supplement: S1 File — (ZIP) [file pone.0290605.s003.zip › Supporting Information/S3 Table. Allele frequencies by population and total of the 10 SSR loci..xlsx]

## Sheet: Sheet1
Allele Frequencies by Population and Locus for Codominant Data
Allele Frequencies by Populations By Locus							Allele Frequencies by Populations
Locus	Allele	JZ	QY	JD			Locus	Allele	JZ	QY	JD
DH11	235	0.51563	0.53125	0.5625			DH11	235	0.51563	0.53125	0.5625
	237	0.48438	0.4375	0.4375				237	0.48438	0.4375	0.4375
	240	0	0.03125	0				240	0	0.03125	0
							DH15	260	0.09375	0.0625	0.0625
Locus	Allele	JZ	QY	JD				266	0	0.25	0.17188
DH15	260	0.09375	0.0625	0.0625				267	0.14063	0.34375	0.39063
	266	0	0.25	0.17188				271	0.5625	0.25	0.3125
	267	0.14063	0.34375	0.39063				277	0.1875	0.09375	0.04688
	271	0.5625	0.25	0.3125				282	0	0	0.01563
	277	0.1875	0.09375	0.04688				288	0.01563	0	0
	282	0	0	0.01563			DH19	199	0	0.4375	0.40625
	288	0.01563	0	0				200	0.125	0.07813	0.01563
								205	0.07813	0	0
Locus	Allele	JZ	QY	JD				206	0.39063	0.42188	0.51563
DH19	199	0	0.4375	0.40625				211	0.25	0.01563	0.03125
	200	0.125	0.07813	0.01563				212	0.15625	0.04688	0.03125
	205	0.07813	0	0			DH21	278	0.01563	0	0
	206	0.39063	0.42188	0.51563				279	0.01563	0	0
	211	0.25	0.01563	0.03125				284	0.04688	0.10938	0.0625
	212	0.15625	0.04688	0.03125				290	0.48438	0.70313	0.75
								295	0.14063	0.03125	0.07813
Locus	Allele	JZ	QY	JD				296	0.01563	0.03125	0.01563
DH21	278	0.01563	0	0				300	0.28125	0.125	0.09375
	279	0.01563	0	0			DH24	120	0.71875	0.15625	0.20313
	284	0.04688	0.10938	0.0625				121	0	0.07813	0
	290	0.48438	0.70313	0.75				126	0	0.39063	0.21875
	295	0.14063	0.03125	0.07813				127	0.25	0.25	0.10938
	296	0.01563	0.03125	0.01563				132	0.03125	0.09375	0.23438
	300	0.28125	0.125	0.09375				133	0	0	0.09375
								139	0	0.03125	0.14063
Locus	Allele	JZ	QY	JD			DH26	188	0.0625	0.09375	0.09375
DH24	120	0.71875	0.15625	0.20313				191	0.64063	0.8125	0.73438
	121	0	0.07813	0				194	0.04688	0	0
	126	0	0.39063	0.21875				195	0	0	0.03125
	127	0.25	0.25	0.10938				197	0.20313	0.09375	0.14063
	132	0.03125	0.09375	0.23438				202	0.04688	0	0
	133	0	0	0.09375			DH34	133	0.01563	0.01563	0.03125
	139	0	0.03125	0.14063				138	0.04688	0.01563	0
								145	0.67188	0.73438	0.70313
Locus	Allele	JZ	QY	JD				150	0.10938	0.09375	0.07813
DH26	188	0.0625	0.09375	0.09375				154	0.14063	0.125	0.15625
	191	0.64063	0.8125	0.73438				165	0	0.01563	0.03125
	194	0.04688	0	0				169	0.01563	0	0
	195	0	0	0.03125			DH38	264	0.10938	0.1875	0.20313
	197	0.20313	0.09375	0.14063				269	0.15625	0.01563	0.09375
	202	0.04688	0	0				275	0	0.03125	0.0625
								278	0	0.15625	0
Locus	Allele	JZ	QY	JD				281	0.0625	0.21875	0.10938
DH34	133	0.01563	0.01563	0.03125				286	0.67188	0.39063	0.53125
	138	0.04688	0.01563	0			DH40	280	0.42188	0.29688	0.20313
	145	0.67188	0.73438	0.70313				281	0.39063	0.67188	0.76563
	150	0.10938	0.09375	0.07813				288	0.01563	0.01563	0
	154	0.14063	0.125	0.15625				289	0.17188	0.01563	0.03125
	165	0	0.01563	0.03125			DH18	220	0.01563	0.01563	0.04688
	169	0.01563	0	0				221	0.625	0.5	0.34375
								226	0	0.01563	0
Locus	Allele	JZ	QY	JD				230	0.25	0.10938	0.29688
DH38	264	0.10938	0.1875	0.20313				235	0.09375	0.14063	0.125
	269	0.15625	0.01563	0.09375				240	0.01563	0.21875	0.1875
	275	0	0.03125	0.0625
	278	0	0.15625	0
	281	0.0625	0.21875	0.10938
	286	0.67188	0.39063	0.53125
Locus	Allele	JZ	QY	JD
DH40	280	0.42188	0.29688	0.20313
	281	0.39063	0.67188	0.76563
	288	0.01563	0.01563	0
	289	0.17188	0.01563	0.03125
Locus	Allele	JZ	QY	JD
DH18	220	0.01563	0.01563	0.04688
	221	0.625	0.5	0.34375
	226	0	0.01563	0
	230	0.25	0.10938	0.29688
	235	0.09375	0.14063	0.125
	240	0.01563	0.21875	0.1875
