# Supplementary material for: Genetic diversity and population structure of Polygonatum cyrtonema Hua in China using SSR markers
Source: PLoS One. 2023 Aug 31;18(8):e0290605. doi: 10.1371/journal.pone.0290605 (PMC10470896; doi:10.1371/journal.pone.0290605)
Supplement: S1 File — (ZIP) [file pone.0290605.s003.zip › Supporting Information/S4 Table Table showing the data output of the Evanno method. The asterisk mark shows the largest values in the Delta K column..xlsx]

## Sheet: Sheet2
S4 Table: Table showing the data output of the Evanno method. The asterisk mark shows the largest values in the Delta K column.
#K	Reps	Mean LnP(K)	Stdev LnP(K)	Ln'(K)	|Ln''(K)|	Delta K
2	10	-2315.25	0.5039	NA	NA	NA
3	10	-2199.38	0.5203	115.87	81.81	157.249403*
4	10	-2165.32	26.0691	34.06	52.04	1.99623
5	10	-2079.22	2.0954	86.1	38.8	18.5168
6	10	-2031.92	5.1175	47.3	38.52	7.52717
7	10	-2023.14	28.772	8.78	3.94	0.136939
8	10	-2010.42	35.4896	12.72	0.04	0.001127
9	10	-1997.66	7.6881	12.76	17.78	2.31266
10	10	-2002.68	22.6615	-5.02	NA	NA
