# Supplementary material for: Genetic diversity and population structure of Polygonatum cyrtonema Hua in China using SSR markers
Source: PLoS One. 2023 Aug 31;18(8):e0290605. doi: 10.1371/journal.pone.0290605 (PMC10470896; doi:10.1371/journal.pone.0290605)
Supplement: S1 File — (ZIP) [file pone.0290605.s003.zip › Supporting Information/S5 TEXT. Construction of NJ phylogenetic tree data based on the genetic distance of Nei1983..txt]

((((((((DH26:0.1031,DH22:0.0555):0.0184,(DH24:0.0338,DH15:0.1541):0.0212):0.0239,((DH9:0.0062,DH3:0.0524):0.0165,DH23:0.0128):0.0652):0.0357,(DH89:0.173,DH21:0.0855):0.0343):0.0439,(((DH78:0.111,DH2:0.1061):0.027,DH27:0.2066):0.0102,(DH8:0.1022,DH14:0.0771):0.0211):0.0414):0.0073,((((((DH7:0.0778,DH25:0.1015):0.037,(DH10:0.0671,DH1:0.0915):0.0483):0.0165,DH34:0.1525):0.0245,(DH6:0.1113,DH4:0.0265):0.0966):0.0462,DH5:0.1476):0.0286,(DH70:0.023,DH69:0.0063):0.0472):0.0131):0.0069,(DH30:0.0356,DH20:0.023):0.0438):0.0163,(((((((((DH13:0.1347,DH11:0.0653):0.1088,DH67:0.0791):0.0795,(DH18:0.063,DH17:0.1249):0.0772):0.081,DH19:0.2437):0.0407,((DH63:0.0564,DH62:0.0936):0.0474,DH28:0.1301):0.0634):0.0086,(DH93:0.0961,DH79:0.1039):0.1956):0.029,(((((DH61:0,DH60:0):0.0283,DH12:0.0303):0.0063,DH72:0.0541):0.0213,DH71:0.055):0.0697,DH16:0.206):0.0542):0.0044,((((((((((DH96:0.1276,DH81:0.1017):0.0659,DH43:0.1177):0.0108,(((DH44:0.0488,DH42:0.0598):0.049,(DH48:0.0682,DH47:0.0611):0.0906):0.0147,(((DH90:0.1105,DH86:0.1067):0.0538,(DH55:0.0304,DH51:0.0282):0.0764):0.0133,DH82:0.0573):0.0376):0.0321):0.0092,(DH84:0.1129,DH41:0.1164):0.0103):0.0153,(DH88:0.1693,DH49:0.1686):0.036):0.0349,DH75:0.1232):0.0134,((DH85:0.0985,DH83:0.2187):0.0412,(((((DH59:0.0117,DH58:0.0176):0.0132,DH46:0.0704):0.0195,DH54:0.0783):0.0547,DH53:0.0871):0.0328,DH77:0.068):0.0397):0.032):0.0034,(((DH87:0.1095,DH50:0.0698):0.0189,DH92:0.1604):0.0517,DH80:0.1068):0.0241):0.0113,((((DH68:0.0974,DH56:0.1905):0.0263,DH52:0.1177):0.037,DH57:0.1423):0.0734,DH91:0.0914):0.0629):0.0233,((((DH74:0,DH73:0):0.1113,DH95:-0.0027):0.0622,DH94:0.0671):0.0218,(DH76:0.2253,DH66:0.0833):0.0745):0.0288):0.0114):0.0246,(DH65:0.0111,DH64:0.0389):0.0703):0.013,((((((((DH36:0.1045,DH31:0.0541):0.0557,DH32:0.0236):0.0206,DH40:0.0065):0.0145,DH37:0.0499):0.0172,DH33:0.1009):0.0091,DH35:0.0912):0.0249,(DH39:0.189,DH29:0.0696):0.0599):0.0135,(DH45:0.1132,DH38:0.054):0.0581):0.0046);
