# Supplementary material for: Genetic diversity and population structure of Polygonatum cyrtonema Hua in China using SSR markers
Source: PLoS One. 2023 Aug 31;18(8):e0290605. doi: 10.1371/journal.pone.0290605 (PMC10470896; doi:10.1371/journal.pone.0290605)
Supplement: S2 File — (XLSX) [file pone.0290605.s004.xlsx]

## Sheet: Sheet1
Sample	Plant height/cm	Stem colour	Number of leaves/piece	Leaf shape	Leaf length/cm	Leaf width/cm	Total pedicel length/cm	Pedicel length/cm	Rootstock shape	Rootstock colour	Rootstock length/cm	Rootstock diameter/cm	Altitude/m
S1	103	Purple base, green top	18	ellipsoidal	8.0-16.3	2.2-6.2	1.5	1	slub-shaped	light yellow	17	0.4-1.2	313
S2	46	Purple base, green top	11	oblong-lanceolate	7.1-9.8	1.9-2.9	1.9	1.1	slub-shaped	yellow	10.5	0.5-1.4	313
S3	86	Basally yellowish white, distally green	15	oblong-lanceolate	12.0-15.0	3.6-5.7	2.1	1.3	zingiber officinale	yellow	13.5	0.5-1.0	313
S4	58	Basally yellowish white, distally green	13	oblong-lanceolate	10.3-10.9	3.2-3.5	1.2	0.8	zingiber officinale	yellow	11.6	0.4-0.7	313
S5	103	Purple base, green top	16	ellipsoidal	8.0-16.3	2.2-8.5	1.5	0.9	slub-shaped	light yellow	17	0.5-1.3	313
S6	46	Basally yellowish white, distally green	9	oblong-lanceolate	8.0-16.3	2.2-8.5	1.3	0.8	slub-shaped	light yellow	10.5	0.5-1.1	313
S7	86	Basally yellowish white, distally green	13	oblong-lanceolate	12.0-13.9	3.6-5.7	1.2	0.8	zingiber officinale	yellow	13.5	0.4-0.9	313
S8	58	Basally yellowish white, distally green	11	oblong-lanceolate	10.3-10.7	3.2-3.5	1.2	0.8	zingiber officinale	yellow	11.6	0.3-1.0	313
S9	50	light green	9	lanceolate	10.7-12.0	3.5-4.2	1.7	0.9	in the form of a ball	light yellow	13	0.4-0.8	77
S10	67	light green	10	lanceolate	9.8-17.7	3.5-6.0	2.3	1.2	in the form of a ball	light yellow	15	0.3-0.8	77
S11	53	green	8	ellipsoidal	13.0-14.0	4.8-5.5	1.5	0.7	in the form of a ball	light yellow	9	0.3-0.7	294
S12	56	green	8	ellipsoidal	8.4-9.8	3.4-4.4	1.5	0.8	in the form of a ball	light yellow	8.5	0.3-0.6	303
S13	59	green	8	lanceolate	11.0-12.5	4.4-4.6	1.6	0.7	in the form of a ball	light yellow	9.2	0.4-0.9	122
S14	54	green	8	lanceolate	12.0-12.7	3.6-4.4	1.4	0.8	in the form of a ball	light yellow	5.5	0.2-0.7	122
S15	63	light green	10	lanceolate	13.8-16.0	5.0-6.8	1.7	1	in the form of a ball	light yellow	12	0.3-0.9	67
S16	64	light green	10	lanceolate	14.8-16.0	4.7-5.5	1.3	0.8	in the form of a ball	light yellow	12	0.4-0.8	67
S17	47	Purple base, green top	7	oblong-ovate	6.5-8.5	4.6-3.1	2.7	1.2	cylindrical	light yellow	16.2	0.5-1.5	107
S18	52	Purple base, green top	10	oblong-ovate	5.3-8.4	2.0-4.2	2.8	1.5	cylindrical	light yellow	20.5	0.8-1.8	107
S19	48	Purple base, green top	8	oblong-ovate	6.5-8.7	2.6-4.8	3.2	1.8	cylindrical	light yellow	26	0.5-1.5	107
S20	56	Purple base, green top	8	oblong-ovate	8.7-11.5	3.0-4.3	2.8	1.6	cylindrical	light yellow	26	0.7-1.6	107
S21	53	Purple base, green top	8	oblong-ovate	7.5-11.7	2.4-3.8	2.5	1.4	cylindrical	light yellow	25	0.8-1.9	120
S22	87	Purple base, green top	12	oblong-ovate	10.5-16.5	2.9-5.4	2.4	1	cylindrical	light yellow	19	1.2-2.5	120
S23	77	Purple base, green top	12	oblong-ovate	11.5-16.5	3.3-5.0	4.2	2.2	cylindrical	light yellow	13.5	1.0-2.6	120
S24	55	Purple base, green top	10	oblong-ovate	11.0-15.7	3.4-5.0	3.5	2.3	cylindrical	light yellow	12	0.9-1.5	120
S25	50	Purple base, green top	8	oblong-ovate	11.0-14.0	3.9-4.3	3.1	1.9	cylindrical	light yellow	12	0.8-1.8	120
S26	66	Purple base, green top	13	oblong-ovate	6.5-14.5	2.9-3.3	3.4	2.1	cylindrical	light yellow	18	0.8-1.3	577
S27	56	green	10	oblong-lanceolate	12.4-13.3	3.0-3.7	2.7	1.2	zingiber officinale	yellow	9.5	1.2-3.0	577
S28	63	green	13	oblong-lanceolate	10.2-10.7	2.5-3.0	2.8	1.4	zingiber officinale	yellow	8	0.9-1.8	577
S29	67	green	12	oblong-lanceolate	8.2-10.1	4.1-5.2	2.5	1.4	zingiber officinale	yellow	8.5	0.7-1.1	577
S30	54	green	10	oblong-lanceolate	9.5-12.1	2.6-3.9	2.2	1	in the form of a ball	yellow	9.8	0.3-0.8	577
S31	47	Basally yellowish white, distally green	8	oblong-ovate	11.5-16.8	5.5-6.0	3.5	2.3	zingiber officinale	yellow	14	0.5-1.6	293
S32	65	Basally yellowish white, distally green	10	oblong-ovate	11.5-13.0	4.8-5.0	3.5	2.3	zingiber officinale	yellow	10.5	0.4-1.3	293
S33	61	Basally yellowish white, distally green	8	oblong-ovate	11.0-13.0	3.0-4.5	1.9	1.1	zingiber officinale	yellow	15	0.5-1.5	174
S34	59	Basally yellowish white, distally green	8	oblong-ovate	10.0-11.0	3.4-4.0	1.7	1	zingiber officinale	yellow	8.5	0.3-0.7	174
S35	76	Basally yellowish white, distally green	12	ellipsoidal	11.5-14.7	4.1-8.2	1.5	0.9	zingiber officinale	yellow	11	0.3-0.9	174
S36	81	Basally yellowish white, distally green	16	ellipsoidal	11.0-14.5	4.0-7.0	1.5	1	zingiber officinale	yellow	14	0.6-1.6	309
S37	78	Purple base, green top	16	ellipsoidal	14.0-15.2	4.9-7.2	1.7	1.1	zingiber officinale	yellow	10	0.3-1.3	309
S38	51	Purple base, green top	10	ellipsoidal	12.0-12.7	4.5-4.7	1.5	1	zingiber officinale	yellow	8	0.3-1.1	309
S39	101	Purple base, green top	19	ellipsoidal	7.7-17.6	1.6-6.0	1.8	1.2	zingiber officinale	yellow	17	0.6-3.5	275
S40	103	Purple base, green top	19	ellipsoidal	12.8-17.0	3.6-5.0	2.5	1.5	zingiber officinale	yellow	16	0.7-3.3	314
S41	82	Purple base, green top	15	lanceolate	10.5-12.8	2.9-4.0	2.2	1.5	zingiber officinale	yellow	12.8	0.8-2.7	314
S42	141	Purple base, green top	25	oblong-lanceolate	10.6-15.5	3.5-6.1	2	1.5	zingiber officinale	yellow	14.3	0.6-2.5	320
S43	127	Purple base, green top	21	ellipsoidal	13.5-17.5	8.0-8.8	3.8	1.2	zingiber officinale	yellow	17.8	1.0-3.6	320
S44	101	Purple base, green top	17	ellipsoidal	15.5-16.0	3.3-6.3	2.5	1	zingiber officinale	yellow	13.8	0.7-2.7	140
S45	107	Purple base, green top	17	lanceolate	8.5-13.7	1.5-5.5	1.7	0.9	zingiber officinale	yellow	13.1	0.5-1.8	131
S46	103	Purple base, green top	17	lanceolate	10.5-14.7	2.1-5.3	2.2	1.5	zingiber officinale	yellow	15.5	0.6-3.1	131
S47	65	Purple base, green top	11	lanceolate	13.3-14.8	3.5-5.0	2.2	1.2	zingiber officinale	yellow	12.5	0.8-2.4	547
S48	82	Purple base, green top	14	lanceolate	13.5-18.0	4.4-4.8	2.2	1.3	zingiber officinale	yellow	12.7	1.2-3.6	657
S49	54	green	9	oblong-ovate	8.1-11.8	5.2-6.5	2.1	1.1	zingiber officinale	yellow	14	1.2-2.3	431
S50	65	green	9	oblong-ovate	13.2-14.1	4.8-6.5	3.4	2.1	zingiber officinale	yellow	15.2	1.2-2.6	431
S51	51	green	9	oblong-ovate	7.5-10.0	2.8-4.5	1.4	1.1	zingiber officinale	yellow	12.4	1.8-3.9	431
S52	65	green	10	oblong-ovate	11.8-12.7	4.1-6.7	1.6	1.1	slub-shaped	yellow	12.6	1.0-2.3	431
S53	43	green	8	oblong-ovate	11.0-13.7	4.9-5.7	1.6	1.6	zingiber officinale	yellow	9.6	0.7-1.9	431
S54	51	green	8	oblong-ovate	12.6-13.2	5.0-5.2	2.2	1.4	zingiber officinale	yellow	11.6	1.2-2.2	431
